# Supplementary material for: Optical estimation of absolute membrane potential using fluorescence lifetime imaging
Source: eLife. 2019 Sep 23;8:e44522. doi: 10.7554/eLife.44522 (PMC6814365; doi:10.7554/eLife.44522)
Supplement: Source code 1. [file elife-44522-code1.zip]

Archive with 3 entries (3 files):
- CAESRprocessing/convol.m
- CAESRprocessing/floptimize2_2exp.m
- CAESRprocessing/sortATs.m
