# Supplementary material for: Optical estimation of absolute membrane potential using fluorescence lifetime imaging
Source: eLife. 2019 Sep 23;8:e44522. doi: 10.7554/eLife.44522 (PMC6814365; doi:10.7554/eLife.44522)
Supplement: Source code 1. [file elife-44522-code1.zip › CAESRprocessing/convol.m]

function y = convol(irf, x)
% convol(irf, x) performs a convolution of the instrumental response 
% function irf with the decay function x. Periodicity (=length(x)) is assumed.

%This function is used directly from open-source code provided by Enderlein, J;
%Erdmann, R, Optics Communications, 1997, 134, 371-378

mm = mean(irf(end-10:end));
if size(x,1)==1 | size(x,2)==1
    irf = irf(:);
    x = x(:);
end
p = size(x,1);
n = length(irf);
if p>n
    irf = [irf; mm*ones(p-n,1)]; 
else
    irf = irf(1:p);
end
y = real(ifft((fft(irf)*ones(1,size(x,2))).*fft(x)));
t = rem(rem(0:n-1,p)+p,p)+1;
y = y(t,:);
