# Supplementary material for: Optical estimation of absolute membrane potential using fluorescence lifetime imaging
Source: eLife. 2019 Sep 23;8:e44522. doi: 10.7554/eLife.44522 (PMC6814365; doi:10.7554/eLife.44522)
Supplement: Source code 1. [file elife-44522-code1.zip › CAESRprocessing/sortATs.m]

function [aFs,tFs] = sortATs(aF,tF)
%utility function written by Julia Lazzari-Dean to sort the outputs of
%Matlab fitting so that the lifetimes are in ascending order.

%transposing to set up an easily sortable array
sortable = zeros(size(aF,2),2);
sortable(:,1) = tF';
sortable(:,2) = aF';

%sort this combined table
sorted = sortrows(sortable);

%read out the values, still paired and now in order
aFs = sorted(:,2)';
tFs = sorted(:,1)';

end
