# Supplementary material for: Optical estimation of absolute membrane potential using fluorescence lifetime imaging
Source: eLife. 2019 Sep 23;8:e44522. doi: 10.7554/eLife.44522 (PMC6814365; doi:10.7554/eLife.44522)
Supplement: Source code 2. [file elife-44522-code2.zip]

Archive with 9 entries (9 files):
- MembTracingFig3/batchTraceMembranes2.m
- MembTracingFig3/calculateStats.m
- MembTracingFig3/ccToMask.m
- MembTracingFig3/findCenters.m
- MembTracingFig3/findROIsToMerge.m
- MembTracingFig3/maskImage2_otsu.m
- MembTracingFig3/matchAndCategorize.m
- MembTracingFig3/struct2PandasCSV.m
- MembTracingFig3/traceMembranes3.m
